# Supplementary material for: Sargassum horneri C. Agardh space capacity estimation reveals that thallus surface area varies with wet weight
Source: PLoS One. 2018 Jun 19;13(6):e0199103. doi: 10.1371/journal.pone.0199103 (PMC6007897; doi:10.1371/journal.pone.0199103)
Supplement: S1 File — Included all the data used in the paper. (XLSX) [file pone.0199103.s001.xlsx]

## Sheet: December 2014
	Number	Thallus length cm	Wet weight g	One side surface area cm2	One side surface area/wet weight cm2 g-1
	NO 2	7.1	3.63	64.99	17.9036
	NO 4	10.1	7.33	83.379	11.375
	NO 14	11.2	5.93	108.427	18.2844
	NO 10	12.3	9.78	153.574	15.7029
	NO 19	14	14.64	155.056	10.5912
	NO 7	15	7.09	140.804	19.8595
	NO 30	15.1	7.38	73.9202	10.0163
	NO 8	15.6	13.66	298.059	21.8198
	NO 12	15.7	9.12	186.048	20.4
	NO 16	15.9	18.03	191.598	10.6266
	NO 13	17.8	7.44	156.62	21.0511
	NO 6	18	31.97	538.728	16.8511
	NO 9	18.1	31	397.385	12.8189
	NO 26	19.1	13.12	244.58	18.6418
	NO 25	20.3	9.28	154.102	16.6058
	NO 23	20.7	27.29	187.231	6.86079
	NO 21	23.2	24.44	324.007	13.2572
	NO 3	25.8	18.42	314.444	17.0708
	NO 24	26.1	27.94	372.551	13.334
	NO 27	29.1	54.59	615.31	11.2715
	NO 15	29.1	21.73	348.738	16.0487
	NO 18	29.8	15.72	208.419	13.2582
	NO 20	30.2	29.3	251.424	8.58103
	NO 28	31	37.18	369.012	9.92501
	NO 17	32.2	21.53	213.961	9.93779
	NO 1	32.4	15.69	343.037	21.8634
	NO 29	36	33.2	355.339	10.703
	NO 22	38.3	25.67	406.378	15.8309
	NO 11	40.7	37.11	435.77	11.7427
	NO 5	50	59.68	868.618	14.5546

## Sheet: January 2015
	Number	Thallus length cm	Wet weight g	One side surface area cm2	One side surface area/wet weight cm2 g-1
	NO 25	14.7	4.58	74.8545	16.3438
	NO 22	18.1	6.28	145.855	23.2253
	NO 14	23.1	4	102.025	25.5063
	NO 38	28.9	27	377.874	13.9953
	NO 21	31.2	7.58	150.99	19.9196
	NO 24	35.6	34.35	322.336	9.38387
	NO 29	37	30.58	325.522	10.6449
	NO 26	37.1	13.78	166.615	12.0911
	NO 36	44.7	29.3	306.33	10.455
	NO 23	46.2	13.18	231.514	17.5656
	NO 30	49	13.13	244.584	18.6279
	NO 12	49.1	19.66	370.208	18.8305
	NO 11	52.4	41.23	658.214	15.9644
	NO 33	57	16.94	259.19	15.3005
	NO 13	57.6	29.56	475.861	16.0981
	NO 40	59.2	52.16	653.295	12.5248
	NO 39	60.2	78.22	842.491	10.7708
	NO 15	63.8	21.39	421.776	19.7183
	NO 20	69.6	18.29	287.084	15.6962
	NO 32	75.1	30.13	372.552	12.3648
	NO 18	80.4	75.11	1116.39	14.8634
	NO 16	81.5	84.77	1019.07	12.0216
	NO 28	85.2	85.42	898.67	10.5206
	NO 27	93	48.44	601.267	12.4126
	NO 17	95.8	37.48	486.828	12.989
	NO 19	97.1	51.63	663.985	12.8604
	NO 34	99.6	165.75	1695.46	10.229
	NO 35	107	76.56	798.393	10.4283

## Sheet: Febuary 2015
	Number	Thallus length cm	Wet weight g	One side surface area cm2	One side surface area/wet weight cm2 g-1
	NO 16	57.2	27.63	406.581	14.7152
	NO 48	85.1	36.72	822.24	22.3922
	NO 50	85.5	57.48	719.498	12.5174
	NO 1	89.5	22.66	409.274	18.0615
	NO 47	95.4	43.25	875.329	20.2388
	NO 42	114.5	33.5	654.961	19.5511
	NO 49	115.8	57.38	954.181	16.6292
	NO 46	125.6	107.63	1761.79	16.3689
	NO 19	126.6	105.02	1759.67	16.7556
	NO 12	132.1	92.89	1607.48	17.3052
	NO 8	133.1	95.8	1518.43	15.85
	NO 10	151.4	23.71	584.783	24.664
	NO 41	155.8	195.5	3779.87	19.3344
	NO 3	187	84.05	1773.11	21.0958
	NO 6	190.6	91.76	1824.05	19.8785
	NO 45	196.2	286.02	2302.23	8.0492
	NO 43	214.8	229.33	4515.66	19.6907
	NO 5	218.3	57.03	953.48	16.7189
	NO 17	219.5	152.52	3459.67	22.6834
	NO 4	232.5	138.05	3590.72	26.0103
	NO 7	239.2	76.68	1482	19.3271
	NO 18	255.2	233.2	3601.89	15.4455
	NO 2	259.5	201.43	3055.77	15.1704
	NO 20	270.7	179.73	2917.83	16.2345

## Sheet: March 2015
	Number	Thallus length cm	Wet weight g	One side surface area cm2	One side surface area/wet weight cm2 g-1
	NO 6	55.5	11.85	252.207	21.2833
	NO 5	85.5	39.19	694.079	17.7106
	NO 13	102.5	20.74	325.506	15.6946
	NO 16	124	102.23	1563.94	15.2982
	NO 15	144	19.92	457.78	22.9809
	NO 10	169.5	60.84	989.607	16.2657
	NO 11	187.5	33.24	788.432	23.7194
	NO 4	263.5	477.54	5529.57	11.5793
	NO 19	268	687.19	6801.31	9.89727
	NO 9	280.8	85.43	1768.04	20.6957
	NO 20	321	1120.95	13038.2	11.6314
	NO 17	377.5	377.46	6516.88	17.2651
	NO 3	378.1	797.29	9934.39	12.4602
	NO 2	383	832.65	11977.3	14.3845
	NO 7	445.3	615.86	8162.62	13.254
	NO 14	522.9	368.87	5940.47	16.1045
	NO 1	537.7	502.48	6621.71	13.1781

## Sheet: April 2015
	Number	Thallus length cm	Wet weight g	One side surface area cm2	One side surface area/wet weight cm2 g-1
	NO 2	114.3	51.45	758.602	14.7444
	NO 3	157.4	218.04	2866.45	13.1464
	NO 40	163	137.17	3106.24	22.6452
	NO 9	185	278	3236.65	11.6426
	NO 5	186	395.65	5426.06	13.7143
	NO 7	237	180.88	3761.36	20.7948
	NO 10	240	737.91	7184.46	9.73623
	NO 6	266	181.21	3114.41	17.1867
	NO 1	300.6	771.38	8585.18	11.1296
	NO 31	303.5	381.48	5774.28	15.1365
	NO 32	306.5	877.1	11870.9	13.5343
	NO 8	310	567.38	8064.17	14.213
	NO 36	360.2	839.36	11694.2	13.9322
	NO 39	364.2	752.52	16666.7	22.1479
	NO 35	462	902.15	16095.4	17.8412
	NO 37	508	405.53	6921.92	17.0688
	NO 33	559.7	2037.6	35635.3	17.4889

## Sheet: May 2015
	Number	Thallus length cm	Wet weight g	One side surface area cm2	One side surface area/wet weight cm2 g-1
	NO 38	21.2	2.48	15.4416	6.22645
	NO 14	22.7	3	19.1557	6.38522
	NO 20	22.8	2.65	17.9138	6.75994
	NO 4	22.8	14.26	73.4722	5.15233
	NO 39	26	5.67	45.434	8.01305
	NO 10	31.7	9.06	89.1483	9.83977
	NO 2	34	7.64	85.5967	11.2038
	NO 25	34.5	1.67	15.949	9.5503
	NO 32	36.8	8.28	58.6185	7.07953
	NO 5	37.5	16.67	82.7137	4.96183
	NO 6	38.5	5.58	45.104	8.08315
	NO 7	41.6	9.43	93.3565	9.89995
	NO 11	46.1	5.2	87.182	16.7658
	NO 8	51	12.53	93.0023	7.42237
	NO 9	54.3	2.54	24.2072	9.53038
	NO 35	60	5.22	53.9363	10.3326
	NO 36	63	11.68	150.215	12.8608
	NO 34	63.8	25.18	336.782	13.375
	NO 12	64.5	9.52	77.692	8.16092
	NO 24	66.5	9.51	78.4038	8.24436
	NO 23	69.5	13.13	119.376	9.09185
	NO 21	79.1	18.61	178.676	9.60108
	NO 13	81	7.54	80.6088	10.6908
	NO 30	86.7	13.16	127.668	9.70125
	NO 1	87	37.45	555.087	14.8221
	NO 22	92	16.57	231.976	13.9998
	NO 19	94.5	6.13	48.2623	7.87314
	NO 29	95.5	7	49.9477	7.13538
	NO 28	98	27	267.854	9.92051
	NO 16	103.5	18.77	263.274	14.0263
	NO 15	111	17.38	263.321	15.1508
	NO 17	117.9	14.93	180.078	12.0615
	NO 27	122	20.92	236.316	11.2962
	NO 33	127.5	252.68	1634.72	6.46954
	NO 31	169.7	59.37	421.983	7.10768
	NO 18	219	49.73	480.616	9.66451
	NO 26	228.7	43.86	360.249	8.21361
	NO 40	230	39.87	406.807	10.2033
